# Supplementary material for: Neuromorphic Computing of Optoelectronic Artificial BFCO/AZO Heterostructure Memristors Synapses
Source: Nanomaterials (Basel). 2024 Mar 27;14(7):583. doi: 10.3390/nano14070583 (PMC11013421; doi:10.3390/nano14070583)
Supplement: Supplementary file 1 [file nanomaterials-14-00583-s001.zip]

Archive with 1 entries (1 files):
- nanomaterials-2915550-supplementary.pdf
